# Supplementary material for: Decarboxylative-Allylation of Pyroglutamic Acid Derivatives: Stereocontrolled Access to Acyclic and Conformationally Restricted α,γ-Disubstituted γ-Amino Acids
Source: Molecules. 2026 Jun 14;31(12):2087. doi: 10.3390/molecules31122087 (PMC13306036; doi:10.3390/molecules31122087)
Supplement: Supplementary file 1 [file molecules-31-02087-s001.zip]

Archive with 1 entries (1 files):
- molecules-4367261-supplementary.pdf
